# Supplementary material for: A Candida parapsilosis Overexpression Collection Reveals Genes Required for Pathogenesis
Source: J Fungi (Basel). 2021 Jan 29;7(2):97. doi: 10.3390/jof7020097 (PMC7911391; doi:10.3390/jof7020097)
Supplement: Supplementary file 1 [file jof-07-00097-s001.zip]

Archive with 7 entries (7 files):
- Supplementary_data.docx
- Table_S1.xlsx
- Table_S2.pdf
- Table_S3.xlsx
- Table_S4.xlsx
- Table_S5.xlsx
- Table_S6.xlsx
