# Supplementary material for: A Candida parapsilosis Overexpression Collection Reveals Genes Required for Pathogenesis
Source: J Fungi (Basel). 2021 Jan 29;7(2):97. doi: 10.3390/jof7020097 (PMC7911391; doi:10.3390/jof7020097)
Supplement: Supplementary file 1 [file jof-07-00097-s001.zip › Table_S1.xlsx]

## Sheet: genotypes
Table S1: Strains and primers used in this study.
Strain name	Genotype	Reference	Description
E. coli 2T1			Used for plasmid assembly/recombination and further propagation/amplification of the OE plasmid (CcdB toxin sensitive strain).
E. coli DB3.1			Used for plasmid propagation (CcdB toxin resistant strain).
C. parapsilosis strains:
CLIB214		[1]	Wild-type isolate
CPL2	leu2::FRT/leu2::FRT, his1::FRT/his1::FRT, frt::CdHIS1	[2]	CdHIS1 reintegrated leucine auxotroph derivative of CPL2H1
CPRI	leu2::FRT/leu2::FRT, his1::FRT/his1::FRT, frt::CmLEU2/frt::CdHIS1	[2]	CdHIS1, CmLEU2 reintegrated prototroph derivative of CPL2H1
mCherryOE	leu2::FRT/leu2::FRT, his1::FRT/his1::FRT, frt::CdHIS1, CpNEUT5L/CpNEUT5L::pECpOE-mCherry-L-N5L	This study	mCherry overexpressing prototroph derivative of CPL2
CPAR2_100460OE	leu2::FRT/leu2::FRT, his1::FRT/his1::FRT, frt::CdHIS1, CpNEUT5L/CpNEUT5L::pECpOE-CPAR2_100460-L-N5L	This study
CPAR2_100470OE	leu2::FRT/leu2::FRT, his1::FRT/his1::FRT, frt::CdHIS1, CpNEUT5L/CpNEUT5L::pECpOE-CPAR2_100470-L-N5L	This study
CPAR2_100540OE	leu2::FRT/leu2::FRT, his1::FRT/his1::FRT, frt::CdHIS1, CpNEUT5L/CpNEUT5L::pECpOE-CPAR2_100540-L-N5L	This study
CPAR2_104420OE	leu2::FRT/leu2::FRT, his1::FRT/his1::FRT, frt::CdHIS1, CpNEUT5L/CpNEUT5L::pECpOE-CPAR2_104420-L-N5L	This study
CPAR2_105250OE	leu2::FRT/leu2::FRT, his1::FRT/his1::FRT, frt::CdHIS1, CpNEUT5L/CpNEUT5L::pECpOE-CPAR2_105250-L-N5L	This study
CPAR2_107020OE	leu2::FRT/leu2::FRT, his1::FRT/his1::FRT, frt::CdHIS1, CpNEUT5L/CpNEUT5L::pECpOE-CPAR2_107020-L-N5L	This study
CPAR2_107240OE	leu2::FRT/leu2::FRT, his1::FRT/his1::FRT, frt::CdHIS1, CpNEUT5L/CpNEUT5L::pECpOE-CPAR2_107240-L-N5L	This study
CPAR2_108840OE	leu2::FRT/leu2::FRT, his1::FRT/his1::FRT, frt::CdHIS1, CpNEUT5L/CpNEUT5L::pECpOE-CPAR2_108840-L-N5L	This study
CPAR2_109520OE	leu2::FRT/leu2::FRT, his1::FRT/his1::FRT, frt::CdHIS1, CpNEUT5L/CpNEUT5L::pECpOE-CPAR2_109520-L-N5L	This study
CPAR2_200040OE	leu2::FRT/leu2::FRT, his1::FRT/his1::FRT, frt::CdHIS1, CpNEUT5L/CpNEUT5L::pECpOE-CPAR2_200040-L-N5L	This study
CPAR2_200390OE	leu2::FRT/leu2::FRT, his1::FRT/his1::FRT, frt::CdHIS1, CpNEUT5L/CpNEUT5L::pECpOE-CPAR2_200390-L-N5L	This study
CPAR2_201920OE	leu2::FRT/leu2::FRT, his1::FRT/his1::FRT, frt::CdHIS1, CpNEUT5L/CpNEUT5L::pECpOE-CPAR2_201920-L-N5L	This study
CPAR2_204840OE	leu2::FRT/leu2::FRT, his1::FRT/his1::FRT, frt::CdHIS1, CpNEUT5L/CpNEUT5L::pECpOE-CPAR2_204840-L-N5L	This study
CPAR2_205060OE	leu2::FRT/leu2::FRT, his1::FRT/his1::FRT, frt::CdHIS1, CpNEUT5L/CpNEUT5L::pECpOE-CPAR2_205060-L-N5L	This study
CPAR2_208600OE	leu2::FRT/leu2::FRT, his1::FRT/his1::FRT, frt::CdHIS1, CpNEUT5L/CpNEUT5L::pECpOE-CPAR2_208600-L-N5L	This study
CPAR2_209240OE	leu2::FRT/leu2::FRT, his1::FRT/his1::FRT, frt::CdHIS1, CpNEUT5L/CpNEUT5L::pECpOE-CPAR2_209240-L-N5L	This study
CPAR2_209520OE	leu2::FRT/leu2::FRT, his1::FRT/his1::FRT, frt::CdHIS1, CpNEUT5L/CpNEUT5L::pECpOE-CPAR2_209520-L-N5L	This study
CPAR2_300080OE	leu2::FRT/leu2::FRT, his1::FRT/his1::FRT, frt::CdHIS1, CpNEUT5L/CpNEUT5L::pECpOE-CPAR2_300080-L-N5L	This study
CPAR2_301360OE	leu2::FRT/leu2::FRT, his1::FRT/his1::FRT, frt::CdHIS1, CpNEUT5L/CpNEUT5L::pECpOE-CPAR2_301360-L-N5L	This study
CPAR2_302400OE	leu2::FRT/leu2::FRT, his1::FRT/his1::FRT, frt::CdHIS1, CpNEUT5L/CpNEUT5L::pECpOE-CPAR2_302400-L-N5L	This study
CPAR2_303240OE	leu2::FRT/leu2::FRT, his1::FRT/his1::FRT, frt::CdHIS1, CpNEUT5L/CpNEUT5L::pECpOE-CPAR2_303240-L-N5L	This study
CPAR2_303730OE	leu2::FRT/leu2::FRT, his1::FRT/his1::FRT, frt::CdHIS1, CpNEUT5L/CpNEUT5L::pECpOE-CPAR2_303730-L-N5L	This study
CPAR2_400270OE	leu2::FRT/leu2::FRT, his1::FRT/his1::FRT, frt::CdHIS1, CpNEUT5L/CpNEUT5L::pECpOE-CPAR2_400270-L-N5L	This study
CPAR2_406400OE	leu2::FRT/leu2::FRT, his1::FRT/his1::FRT, frt::CdHIS1, CpNEUT5L/CpNEUT5L::pECpOE-CPAR2_406400-L-N5L	This study
CPAR2_500180OE	leu2::FRT/leu2::FRT, his1::FRT/his1::FRT, frt::CdHIS1, CpNEUT5L/CpNEUT5L::pECpOE-CPAR2_500180-L-N5L	This study
CPAR2_500360OE	leu2::FRT/leu2::FRT, his1::FRT/his1::FRT, frt::CdHIS1, CpNEUT5L/CpNEUT5L::pECpOE-CPAR2_500360-L-N5L	This study
CPAR2_501400OE	leu2::FRT/leu2::FRT, his1::FRT/his1::FRT, frt::CdHIS1, CpNEUT5L/CpNEUT5L::pECpOE-CPAR2_501400-L-N5L	This study
CPAR2_503290OE	leu2::FRT/leu2::FRT, his1::FRT/his1::FRT, frt::CdHIS1, CpNEUT5L/CpNEUT5L::pECpOE-CPAR2_503290-L-N5L	This study
CPAR2_503760OE	leu2::FRT/leu2::FRT, his1::FRT/his1::FRT, frt::CdHIS1, CpNEUT5L/CpNEUT5L::pECpOE-CPAR2_503760-L-N5L	This study
CPAR2_602370OE	leu2::FRT/leu2::FRT, his1::FRT/his1::FRT, frt::CdHIS1, CpNEUT5L/CpNEUT5L::pECpOE-CPAR2_602370-L-N5L	This study
CPAR2_602820OE	leu2::FRT/leu2::FRT, his1::FRT/his1::FRT, frt::CdHIS1, CpNEUT5L/CpNEUT5L::pECpOE-CPAR2_602820-L-N5L	This study
CPAR2_602840OE	leu2::FRT/leu2::FRT, his1::FRT/his1::FRT, frt::CdHIS1, CpNEUT5L/CpNEUT5L::pECpOE-CPAR2_602840-L-N5L	This study
CPAR2_700550OE	leu2::FRT/leu2::FRT, his1::FRT/his1::FRT, frt::CdHIS1, CpNEUT5L/CpNEUT5L::pECpOE-CPAR2_700550-L-N5L	This study
CPAR2_703840OE	leu2::FRT/leu2::FRT, his1::FRT/his1::FRT, frt::CdHIS1, CpNEUT5L/CpNEUT5L::pECpOE-CPAR2_703840-L-N5L	This study
CPAR2_804030OE	leu2::FRT/leu2::FRT, his1::FRT/his1::FRT, frt::CdHIS1, CpNEUT5L/CpNEUT5L::pECpOE-CPAR2_804030-L-N5L	This study
CPAR2_805930OE	leu2::FRT/leu2::FRT, his1::FRT/his1::FRT, frt::CdHIS1, CpNEUT5L/CpNEUT5L::pECpOE-CPAR2_805930-L-N5L	This study
CPAR2_806950OE	leu2::FRT/leu2::FRT, his1::FRT/his1::FRT, frt::CdHIS1, CpNEUT5L/CpNEUT5L::pECpOE-CPAR2_806950-L-N5L	This study

## Sheet: primers_gateway
Table S1: Table shows the genotypes of the used strains and the applied primer sequences in this study.
Strain name
	Forward primers with attB1	Reverse primers with TAG and attB2	TAG	Real-time forward primers	Real-time reverse primers
CPAR2_100460OE	GGGGACAAGTTTGTACAAAAAAGCAGGCTatgtcttcattaacggaggataaaatggtc	GGGGACCACTTTGTACAAGAAAGCTGGGTATCAATCCGGCGGTAGATGTtcacttgccactcttagcgtctttgatttg	ATCAATCCGGCGGTAGATGT	ATTGGGAAGTGTGTTTAGTACCAC	CCACCGACTGCTAATCCAGG
CPAR2_100470OE	GGGGACAAGTTTGTACAAAAAAGCAGGCTatgaaagttcagatttttacgttgcatcgt	GGGGACCACTTTGTACAAGAAAGCTGGGTACTTCTGGAGTATCGGATGTttactttcctttacttgcagctaaatagtg	ACTTCTGGAGTATCGGATGT	TTTGCTTTAGGTCCGCAAGC	CCCAAGCAACTAACCGATCAG
CPAR2_100540OE	GGGGACAAGTTTGTACAAAAAAGCAGGCTatggacacatacgtagagacgaattacata	GGGGACCACTTTGTACAAGAAAGCTGGGTCGTGTCAGCAAATCTACCAAtcactttgatgacttctcctcttctctagg	CGTGTCAGCAAATCTACCAA	TGATGCAATACTGGCAAGAGAC	TTTGATTCTAGCCAATGGTAGCTG
CPAR2_104420OE	GGGGACAAGTTTGTACAAAAAAGCAGGCTatggaaaaagaggtttctgtatcagc	GGGGACCACTTTGTACAAGAAAGCTGGGTCGATTCGATAAATGACGCGAttagtcatatgtaaacagaatacaatagttcatc	CGATTCGATAAATGACGCGA	CAATGATGCAAGGTCCGAAGATG	AGTGGTACGCTTCCTGATTGG
CPAR2_105250OE	GGGGACAAGTTTGTACAAAAAAGCAGGCTatgaccggttcatcatcccagttccaacag	GGGGACCACTTTGTACAAGAAAGCTGGGTGATATGATGTAATCCTGCCGttaatattgatgatcaataataggttgatg	GATATGATGTAATCCTGCCG	TACAGATGAGGCCGGAGC	CTCAAATGGTGCTGTACTGGAG
CPAR2_107020OE	GGGGACAAGTTTGTACAAAAAAGCAGGCTatgtctggtagaggaaaaggaggaaaagga	GGGGACCACTTTGTACAAGAAAGCTGGGTATTGTCACCTCAGAGCCGTGttaacctccgaaaccatacaaggttctacc	ATTGTCACCTCAGAGCCGTG	GATTGGCAAGAAGAGGTGGTG	GCGTGTTCAGTATAAGTGACAGC
CPAR2_107240OE	GGGGACAAGTTTGTACAAAAAAGCAGGCTatgcccatactcaggaaaagaaagttgcta	GGGGACCACTTTGTACAAGAAAGCTGGGTATTCATCCGGGCGAGTCTGTctaggttctcttataaacatctttgatttt	ATTCATCCGGGCGAGTCTGT	GGGCTCTTACCATAACATGTGTC	TGAACTTGTGGCTCAATTCTCC
CPAR2_108840OE	GGGGACAAGTTTGTACAAAAAAGCAGGCTatgctgtctaggagagacaataagcaaatt	GGGGACCACTTTGTACAAGAAAGCTGGGTTGATCCGCGTCGATGCTCTTtcatttttcaagagctcgctcgatttcttc	TGATCCGCGTCGATGCTCTT	TGTTATTGAGTTGGCTACTGGC	TGTAATAACCCCGCAATTGTGG
CPAR2_109520OE	GGGGACAAGTTTGTACAAAAAAGCAGGCTatgtctgtgtacaatcaaagaacccatcaa	GGGGACCACTTTGTACAAGAAAGCTGGGTATTGTAGCTCCCGCGCTTGTttaaacctttcttgtccacttccaaattct	ATTGTAGCTCCCGCGCTTGT	GAAGATGGTGTCACTACTGTTGC	CAAACACGGACTGTGCGATC
CPAR2_200040OE	GGGGACAAGTTTGTACAAAAAAGCAGGCTatggtatcattttcatgcgaagtttg	GGGGACCACTTTGTACAAGAAAGCTGGGTACTATATGTGAAGGCATGGCctattgtataatcaatttcccatcaatgtt	ACTATATGTGAAGGCATGGC	AGAAGTTGGGTCAGCATCAGC	CATGGTCATTGTTGTGAAATGTGG
CPAR2_200390OE	GGGGACAAGTTTGTACAAAAAAGCAGGCTatgtccaacgatagcaagtacaagtataga	GGGGACCACTTTGTACAAGAAAGCTGGGTCAGTAATCAGAAGCTCGCACctaaataagtctagttcgcgttttaaccat	CAGTAATCAGAAGCTCGCAC	AGAAAGCAGCCACTATTGCTTC	CCAATGAACGTACTCCTCCCTTG
CPAR2_201920OE	GGGGACAAGTTTGTACAAAAAAGCAGGCTatgattgagaaacttaccaagaatagatct	GGGGACCACTTTGTACAAGAAAGCTGGGTACCGCTGCGAGGCTTAGATTttattctagtccgacccagatatctccata	ACCGCTGCGAGGCTTAGATT	ATGATGACGAACCTAGTCGAGG	CCCACCAATTGACAGATAGGC
CPAR2_204840OE	GGGGACAAGTTTGTACAAAAAAGCAGGCTatgacttcttcaaatacaccctctatagat	GGGGACCACTTTGTACAAGAAAGCTGGGTATGTCCCGACGCCTAGATGTctatctgccatgcctctgctcccaaaattg	ATGTCCCGACGCCTAGATGT	GGTTACTTGTCGGACAGATTGG	TAGCCTGGATGGGTAACCC
CPAR2_205060OE	GGGGACAAGTTTGTACAAAAAAGCAGGCTatggttgagttatcagattaccaacgacaa	GGGGACCACTTTGTACAAGAAAGCTGGGTGCCAGATCATCAATAGGCACttaacccatgtttaccgatcgtgaaaagct	GCCAGATCATCAATAGGCAC	AATCCCACCTCAATCAAATACGG	CATGGCAATGCTTGATTCCTCG
CPAR2_208600OE	GGGGACAAGTTTGTACAAAAAAGCAGGCTatgtcatacaacaaatccacaactcaagag	GGGGACCACTTTGTACAAGAAAGCTGGGTACTCACCGTGGTCAGTGTGTttactccttgcttattctattggttttgga	ACTCACCGTGGTCAGTGTGT	GGTTTAGGATACGGTTACCCTGTG	GGCTGATTGACAAAGTAGGGC
CPAR2_209240OE	GGGGACAAGTTTGTACAAAAAAGCAGGCTatgtcccactcatccttatcttgg	GGGGACCACTTTGTACAAGAAAGCTGGGTCCGCATACCGAATTGCTATAttaagcttgaacaattctgacggtg	CCGCATACCGAATTGCTATA	TGAAATTCCAGCACCACAAGTG	AGTTGCACAAATAACTGGCTTGG
CPAR2_209520OE	GGGGACAAGTTTGTACAAAAAAGCAGGCTatgtccgatgttccattgttcaaag	GGGGACCACTTTGTACAAGAAAGCTGGGTATTGAGAGTCAGTGCCAGATtcactcattcaatttccaaacaacagc	ATTGAGAGTCAGTGCCAGAT	GGTTGAAGCGAAAACCACCAC	CAGGGTATTCCGCAGTCGTAC
CPAR2_300080OE	GGGGACAAGTTTGTACAAAAAAGCAGGCTatgtgtcaacattttgtggagtttgg	GGGGACCACTTTGTACAAGAAAGCTGGGTCTGCCATGCGAACAAGAGCActacccagttaccaacttttcaacttg	CTGCCATGCGAACAAGAGCA	TATGTCCATTTGCCAAGTGGTAG	AACCAAAGGCTCTCCAGTCAC
CPAR2_301360OE	GGGGACAAGTTTGTACAAAAAAGCAGGCTatgagcaatccctatgatatagatccagat	GGGGACCACTTTGTACAAGAAAGCTGGGTATGAGTCTCTTCCACCGATTtcatactccaaaattgtaattattagtagt	ATGAGTCTCTTCCACCGATT	TATGCCGATAACGGGAGATCG	TGTGTATAGCCTCACTTAGGGTG
CPAR2_302400OE	GGGGACAAGTTTGTACAAAAAAGCAGGCTatgaaagtcagcaacagtcctagaaaac	GGGGACCACTTTGTACAAGAAAGCTGGGTTGCCGCATCAAAGAGGCCAActacaatgcaccatcacttgcaag	TGCCGCATCAAAGAGGCCAA	ACTAAACTTGCTGGGGAAATACG	CAACACGATGACAAGGAACGAC
CPAR2_303240OE	GGGGACAAGTTTGTACAAAAAAGCAGGCTatgaacattgataccttgtcacagatcc	GGGGACCACTTTGTACAAGAAAGCTGGGTCGTATAGCTCGATATGGCCGttaccttgattcagtgtttgctacaaag	CGTATAGCTCGATATGGCCG	GGAAATATGGCTCGAGAAAGGAG	CCGCAAACGGTATAACCAAGAC
CPAR2_303730OE	GGGGACAAGTTTGTACAAAAAAGCAGGCTatggcaaagtcatttcaaatcaaagtaccc	GGGGACCACTTTGTACAAGAAAGCTGGGTGAGTGATCCATACACATTCCctacaagtactctacagtggcccc	GAGTGATCCATACACATTCC	TCACGTACGAAGGAAACCTAGC	CACCGAAGTAGATACAATGCAGC
CPAR2_400270OE	GGGGACAAGTTTGTACAAAAAAGCAGGCTatgctctgtcagatatgtagccag	GGGGACCACTTTGTACAAGAAAGCTGGGTGGACCTCTGCTCATTATGCTtcaggcttcatctagttccaatactc	GGACCTCTGCTCATTATGCT	GTAGCCAGAATGACGGCAAG	GGTTCTCTGACTTGTAGCATGC
CPAR2_406400OE	GGGGACAAGTTTGTACAAAAAAGCAGGCTatgtcagtggtaggatctttgatcttttgc	GGGGACCACTTTGTACAAGAAAGCTGGGTTATGGCACGGCAGACATTCCttaattgtttgtcctgaatctgtaaccgca	TATGGCACGGCAGACATTCC	TGCACTTATTGTGGTGACTTGC	CGGATTTAGGATAAGTTGCCAGAC
CPAR2_500180OE	GGGGACAAGTTTGTACAAAAAAGCAGGCTatgagcagtgattatgagccg	GGGGACCACTTTGTACAAGAAAGCTGGGTTAGAGCAGACGCATTGACAGctaatttatacggtattttcgtatttccat	TAGAGCAGACGCATTGACAG	CCAGTTTGTGATGTCTGGTCTC	AGTTGTAAATGAGTCTTTGCCTGG
CPAR2_500360OE	GGGGACAAGTTTGTACAAAAAAGCAGGCTatgggatacgaaaatttcaatcatcaacca	GGGGACCACTTTGTACAAGAAAGCTGGGTAAGCTAGGGTCATTTGCTGTctactttaacaaaattttaaaagtaccaat	AAGCTAGGGTCATTTGCTGT	ACAAGGTGAGATTAAGTTGCACG	ATCGTTAATCTCCTTGGAGGGG
CPAR2_501400OE	GGGGACAAGTTTGTACAAAAAAGCAGGCTatgatatggcgtctttggagcccgttactt	GGGGACCACTTTGTACAAGAAAGCTGGGTATATCGCCCTGAGGACCTGTctatatgttttctggcatggtcataatcaa	ATATCGCCCTGAGGACCTGT	ATCAGCCCATAGACATGGAGAC	ATTGACCAAGACTTCAGGGTTG
CPAR2_503290OE	GGGGACAAGTTTGTACAAAAAAGCAGGCTatggaggcgcctcaattcactgaaacgcag	GGGGACCACTTTGTACAAGAAAGCTGGGTGGTCTGCTCAAATACACCAAttacatactttcaataagcagctcttttaa	GGTCTGCTCAAATACACCAA	CATTGGAACCGATCCCAGATTC	TTGCAAACATCAGCACGTCC
CPAR2_503760OE	GGGGACAAGTTTGTACAAAAAAGCAGGCTatgccaccaaaaaagaagcaac	GGGGACCACTTTGTACAAGAAAGCTGGGTGCGCAGAAGGCAATGCTATAttaggcatgaataactgtctcacca	GCGCAGAAGGCAATGCTATA	CTCATTGCCACCAGGATTCG	CCTCTAGTGTAATCTTTGGTGCAC
CPAR2_602370OE	GGGGACAAGTTTGTACAAAAAAGCAGGCTatgtcgccgcaaccaccac	GGGGACCACTTTGTACAAGAAAGCTGGGTCTGACTTAGTGCATACTGCTctatcctttagctcccctagcttgtttaac	CTGACTTAGTGCATACTGCT	GAAGTCGGGAGGAGAGTACTG	CATCCAGCGACTCCCTTAGC
CPAR2_602820OE	GGGGACAAGTTTGTACAAAAAAGCAGGCTatgtcttcttcttcttcttcttcttcttct	GGGGACCACTTTGTACAAGAAAGCTGGGTAGACGTGATTCAGCTCTCTTttatacacctatatcctcattccaacaatg	AGACGTGATTCAGCTCTCTT	GAGATGTCAGTCTTGGAACATGC	CATTGAGCAAGGCGATAACGTAG
CPAR2_602840OE	GGGGACAAGTTTGTACAAAAAAGCAGGCTatggatgctatatcagatagagtatttacag	GGGGACCACTTTGTACAAGAAAGCTGGGTATTGGTCACTCTGCACTGCTtcaactatcaacaactaacctttctgtttg	ATTGGTCACTCTGCACTGCT	ACCGGTGCCATTAGTATGGC	ACTGCTTAGCGCTACTCATGG
CPAR2_700550OE	GGGGACAAGTTTGTACAAAAAAGCAGGCTatgtctagtgttgaaccaagtgcac	GGGGACCACTTTGTACAAGAAAGCTGGGTTATATGCGATCACCGCCGTGctagccggaccagaattggtattc	TATATGCGATCACCGCCGTG	GAAACCAGTAAAGGCAGTACTGG	TATCACCACTACCTTCTGCACG
CPAR2_703840OE	GGGGACAAGTTTGTACAAAAAAGCAGGCTatgattagagcaatatccgctggattg	GGGGACCACTTTGTACAAGAAAGCTGGGTGTCCGACGTTAGATCACCTGctacgctttacaaagacctgggg	GTCCGACGTTAGATCACCTG	ATAGGCACGGTGCCAGATG	TCGTTGAGGCTCTGTGCTTC
CPAR2_804030OE	GGGGACAAGTTTGTACAAAAAAGCAGGCTatgagtggctttaaaacacctcattttgat	GGGGACCACTTTGTACAAGAAAGCTGGGTAGGGCGACTGTGATTCCATTctaaaattgcttgatttccaaacttttcaa	AGGGCGACTGTGATTCCATT	CGATCTTGTTAATCCCGTACGC	TTTGACAAAACACGGGGACG
CPAR2_805930OE	GGGGACAAGTTTGTACAAAAAAGCAGGCTatgagttcatacacgcttggtctttcacaa	GGGGACCACTTTGTACAAGAAAGCTGGGTATCGTAGTGTCACGGCTTGTctaataatcactagcataaccttggatata	ATCGTAGTGTCACGGCTTGT	CGGCAAATATGGACCTTATGATGG	ACCTTGGATATAGCCCTGATTGG
CPAR2_806950OE	GGGGACAAGTTTGTACAAAAAAGCAGGCTatggctactacaaaacacgtgaaaac	GGGGACCACTTTGTACAAGAAAGCTGGGTACTAGCACGGCTGAGCAGATttactttttacccttggaggtgtttacata	ACTAGCACGGCTGAGCAGAT	GGAAGGTCAAGAAAGGGATGC	CGTTTACCGCCTCTCTTACG
	Forward primers	Reverse primers
ColonyPCR check primers	ReTi Forward_CPAR2_XY	NEUT5L_check_REVERSE_primer: TGTACCAATCAGGGTTAGTGACC
Southern blot check primers	CpN5LDo1SouFor: TACACACAAAATTGGAATCCCATTC	CpN5LDo2SouRev: ACACAAAAATACATGATTGCGTC
Capital letters indicate attB sequences, minuscules show gene specific sequences, bold letters highlight BAR codes.
