# Supplementary material for: A Candida parapsilosis Overexpression Collection Reveals Genes Required for Pathogenesis
Source: J Fungi (Basel). 2021 Jan 29;7(2):97. doi: 10.3390/jof7020097 (PMC7911391; doi:10.3390/jof7020097)
Supplement: Supplementary file 1 [file jof-07-00097-s001.zip › Table_S3.xlsx]

## Sheet: Munka1
Table S3. List of the selected genes for OE analysis.
Genes were chosen based on preliminary results [2,3,4]
Gene name	Ortholog name	Ortholog function	Former study contains C. parapasilosis KO mutants	Showed altered phenotype in any experiments in this study
CPAR2_100460	CpHBT4	HBT4, verified in Cp, hydroxybenzoate transporter [4].	[4]	no
CPAR2_100470	CpHBT3	HBT3, verified in Cp, hydroxybenzoate transporter [4].	[4]	no
CPAR2_100540	CaHAP5	HAP5, verified in Ca, Component of CCAAT-binding transcription factor [5].	[2,3]	no
CPAR2_104420	ScLTE1	LTE1, verified in Sc, Protein similar to GDP/GTP exchange factors [6,7].	[3]	no
CPAR2_108840	ScSPS1	SPS1, verified in Sc, protein serine/threonine kinase, efficient spore packaging [8].	[3]	yes
CPAR2_109520	CaTUP1	TUP1, verified in Ca, transcriptional corepressor, represses filamentous growth [9].	[2]	yes
CPAR2_200040	-	Uncharacterized, unknown function.	[3]	yes
CPAR2_200390	CaSPT3	SPT3, verified in Ca, functional homolog of Sc Spt3p [10].	[3]	no
CPAR2_204840	CpHBT2	HBT2, verified in Cp, hydroxybenzoate transporter [4].	[4]	no
CPAR2_208600	CaCPH1	CPH1, verified in Ca, TF for mating [11].	[2]	no
CPAR2_209520	CaMKK2	MKK2, verified in Ca, MAP kinase kinase involved in signal transduction [12].	[3]	no
CPAR2_300080	ScADK2	ADK2, verified in Sc, mitochondrial adenylate kinase [13,14].	[3]	no
CPAR2_302400	ScMGT1	MGT1, verified in Sc, DNA repair methyltransferase [15].	[3]	yes
CPAR2_400270	ScHIT1	HIT1, verified in Sc, protein involved in C/D snoRNP assembly [16,17].	[3]	no
CPAR2_500180	ScKIN3	KIN3, verified in Sc, nonessential serine/threonine protein kinase; possible role in DNA damage response [18].	[3]	yes
CPAR2_501400	CaCWH41	CWH41, verified in Ca, processing alpha glucosidase I, involved in N-linked protein glycosylation and assembly of cell wall beta 1,6 glucan [19].	[3]	no
CPAR2_602820	CaFCA1	FCA1, verified in Ca, cytosine deaminase, enzyme of pyrimidine salvage [20].	[3]	yes
CPAR2_805930	CaTEC1	TEC1, verified in Ca, TEA/ATTS transcription factor, hyphal gene regulation [21].	[2]	no
Genes were chosen based on their ortholog function
Gene name	Ortholog name	Ortholog function	Former study contains C. parapasilosis KO mutants	Showed altered phenotype in any experiments in this study
CPAR2_105250	CaPHO85	PHO85, verified in Ca, cyclin-dependent kinase, regulates transcription of PHO genes involved in phosphate metabolism [22].		no
CPAR2_107020	CaHHF1	HHF1, verified in Ca, putative histone H4 [23].		no
CPAR2_107240	CaKTR4/MNT4	KTR4/MNT4, verified in Ca, mannosyltransferase, induced during cell wall regeneration [24].		yes
CPAR2_201920	ScMNT2	CaMNN12, ScMNT2, verified in Sc, predicted alpha-1,3-mannosyltransferase activity in Ca [25,26].		no
CPAR2_205060	CaCDC28	CDC28, verified in Ca, cyclin-dependent protein kinase [27].		no
CPAR2_209240	CaCDC19/PYK	CDC19/PYK, verified in Ca, pyruvate kinase at yeast cell surface [28,29].		no
CPAR2_301360	CaPMR1	PMR1, verified in Ca, secretory pathway P-type Ca2+/Mn2+-ATPase [30].		no
CPAR2_303240	ScPFA5	PFA5, verified in Sc, palmitoyltransferase with autoacylation activity [31].		no
CPAR2_303730	ScTHR1	THR1, verified in Sc, homoserine kinase; required for threonine biosynthesis [32,33].		no
CPAR2_406400	ScRPA12	RPA12, verified in Sc, RNA polymerase I subunit A12.2 [34].		yes
CPAR2_500360	ScAMS1	AMS1, verified in Sc, vacuolar alpha mannosidase, involved in free oligosaccharide (fOS) degradation [35,36].		no
CPAR2_503290	CaRAD53	RAD53, verified in Ca, protein involved in regulation of DNA-damage-induced filamentous growth [37].		no
CPAR2_503760	ScTMA46	TMA46, verified in Sc, (Translation Machinery Associated), associates with translating ribosomes [38].		no
CPAR2_602370	ScRAD18	RAD18, verified in Sc, E3 ubiquitin ligase, required for post replication repair [39,40].		no
CPAR2_602840	ScTFB4	TFB4, verified in Sc, Subunit of TFIIH complex; involved in transcription initiation [41].		no
CPAR2_700550	ScRSC8	RSC8, verified in Sc, component of the RSC chromatin remodeling complex [42].		no
CPAR2_703840	ScSLM5	SLM5, verified in Sc, mitochondrial asparaginyl-tRNA synthetase [43,44].		no
CPAR2_804030	ScGSC2	GSC2, verified in Sc, catalytic subunit of 1,3-beta-glucan synthase; involved in formation of the inner layer of the spore wall [45].		no
CPAR2_806950	ScNOB1	NOB1, verified in Sc, proteasomal and 40S ribosomal subunit biogenesis, required for cleavage of the 20S pre-rRNA to generate the mature 18S rRNA [46].		no
