# Supplementary material for: A Candida parapsilosis Overexpression Collection Reveals Genes Required for Pathogenesis
Source: J Fungi (Basel). 2021 Jan 29;7(2):97. doi: 10.3390/jof7020097 (PMC7911391; doi:10.3390/jof7020097)
Supplement: Supplementary file 1 [file jof-07-00097-s001.zip › Table_S4.xlsx]

## Sheet: Pseudohyphae analysis
Table S4: The results of pseudohyphae formation experiments.
	Liquid media	Yeast (%)	Aggregated (%)	Elongated (%)	Delta Elongated (%)
CLIB214	YPD	75	19.7	5.3	2.4
	DMEM+FBS	78.3	14	7.7
CPAR2_100460OE	YPD	83.5	13	3.5	4.3
	DMEM+FBS	77.8	14.4	7.8
CPAR2_100470OE	YPD	86.2	10.8	3	5.7
	DMEM+FBS	76.7	14.6	8.7
CPAR2_100540OE	YPD	83.5	12.6	3.9	3.8
	DMEM+FBS	78	14.3	7.7
CPAR2_104420OE	YPD	84.6	12.7	2.7	1.7
	DMEM+FBS	81.6	14	4.4
CPAR2_105250OE	YPD	84	12.7	3.3	2.7
	DMEM+FBS	82	12	6
CPAR2_107020OE	YPD	83.4	13	3.6	3.6
	DMEM+FBS	76.8	16	7.2
CPAR2_107240OE	YPD	86	11	3	3.7
	DMEM+FBS	82.1	11.2	6.7
CPAR2_108840OE	YPD	83.2	13	3.8	3.5
	DMEM+FBS	77.7	15	7.3
CPAR2_109520OE	YPD	79	16	5	2
	DMEM+FBS	72	21	7
CPAR2_200040OE	YPD	85.5	12.3	2.2	2.5
	DMEM+FBS	82.1	13.2	4.7
CPAR2_200390OE	YPD	84.5	12.5	3	2.4
	DMEM+FBS	83.2	11.4	5.4
CLIB214	YPD	76.1	21.5	2.4	4.2
	DMEM+FBS	77	16.4	6.6
CPAR2_201920OE	YPD	81.6	16.7	1.7	4.6
	DMEM+FBS	79.2	14.5	6.3
CPAR2_204840OE	YPD	76.4	20.3	3.3	4.7
	DMEM+FBS	76	16	8
CPAR2_205060OE	YPD	81.3	16	2.7	4.9
	DMEM+FBS	75.4	17	7.6
CPAR2_208600OE	YPD	82	15.5	2.5	2.5
	DMEM+FBS	80	15	5
CPAR2_209240OE	YPD	83.8	13.6	2.6	5.7
	DMEM+FBS	72.7	19	8.3
CPAR2_209520OE	YPD	86	12	2	4.4
	DMEM+FBS	77	16.6	6.4
CPAR2_300080OE	YPD	78	18.6	3.4	3.4
	DMEM+FBS	75.6	17.6	6.8
CPAR2_301360OE	YPD	83.7	14.6	1.7	1.9
	DMEM+FBS	80.6	15.8	3.6
CLIB214	YPD	63	30	7	1.5
	DMEM+FBS	62.5	29	8.5
CPAR2_302400OE	YPD	70	26	4	4
	DMEM+FBS	68	24	8
CPAR2_303240OE	YPD	75	21.5	3.5	4.5
	DMEM+FBS	66	26	8
CPAR2_303730OE	YPD	78	18	4	5
	DMEM+FBS	64.5	26.5	9
CPAR2_400270OE	YPD	76	21	3	2.5
	DMEM+FBS	70.5	24	5.5
CPAR2_406400OE	YPD	77	19.6	3.4	7.6
	DMEM+FBS	62	27	11
CPAR2_500180OE	YPD	74	22	4	5
	DMEM+FBS	71	20	9
CPAR2_500360OE	YPD	76.6	20	3.4	4.6
	DMEM+FBS	66.5	25.5	8
CPAR2_501400OE	YPD	80	17.4	2.6	6.8
	DMEM+FBS	68	22.6	9.4
CPAR2_503290OE	YPD	75.7	20	4.3	4.4
	DMEM+FBS	68.3	23	8.7
CPAR2_503760OE	YPD	78	18.2	3.8	4.2
	DMEM+FBS	71.5	20.5	8
CPAR2_602370OE	YPD	77	19	4	4.5
	DMEM+FBS	70	21.5	8.5
CLIB214	YPD	69	24	7	3.4
	DMEM+FBS	71.6	18	10.4
CPAR2_602820OE	YPD	70	23.3	6.7	5.7
	DMEM+FBS	65.3	22.3	12.4
CPAR2_602840OE	YPD	72	22	6	6.6
	DMEM+FBS	66	21.4	12.6
CPAR2_700550OE	YPD	73.2	21.4	5.4	6.6
	DMEM+FBS	64	24	12
CPAR2_703840OE	YPD	68	25.3	6.7	6.6
	DMEM+FBS	64	22.7	13.3
CPAR2_804030OE	YPD	69.8	23.7	6.5	4.5
	DMEM+FBS	70	19	11
CPAR2_805930OE	YPD	68.6	26.4	5	2.6
	DMEM+FBS	70.2	22.2	7.6
CPAR2_806950OE	YPD	76.5	18.5	5	8
	DMEM+FBS	64	23	13
