# Supplementary material for: A Candida parapsilosis Overexpression Collection Reveals Genes Required for Pathogenesis
Source: J Fungi (Basel). 2021 Jan 29;7(2):97. doi: 10.3390/jof7020097 (PMC7911391; doi:10.3390/jof7020097)
Supplement: Supplementary file 1 [file jof-07-00097-s001.zip › Table_S5.xlsx]

## Sheet: Munka1
Table S5. The results of the antifungal susceptibility analysis.
	MIC Anidulafungin (µg/mL)							MIC Caspofungin (µg/mL)							MIC Micafungin (µg/mL)
	24 h			48 h				24 h			48 h				24 h			48 h
Replicates	1	2	3	1	2	3		1	2	3	1	2	3		1	2	3	1	2	3
Strains
C. krusei	0.125	0.25	0.125	0.25	0.25	0.25		0.25	0.25	0.5	0.5	0.5	1		0.25	0.25	0.5	0.25	0.25	0.5
CPRI	2	1	2	2	2	2		1	2	2	4	2	2		1	1	1	1	2	2
mCherryOE	2	2	2	2	2	2		1	1	1	2	2	2		1	1	1	2	2	2
CLIB214	2	2	2	2	2	2		1	1	1	2	2	2		1	1	1	2	2	2
CPAR2_100460OE	2	2	2	2	2	2		1	1	1	2	2	2		0.5	1	1	1	1	1
CPAR2_100470OE	1	1	1	2	2	2		1	1	1	1	1	1		1	1	1	1	1	1
CPAR2_100540OE	1	1	1	2	2	2		1	1	1	1	1	1		1	0.5	0.5	1	1	0.5
CPAR2_104420OE	1	1	1	2	2	2		1	1	1	1	1	1		1	0.5	0.5	1	1	1
CPAR2_105250OE	1	1	1	2	2	2		1	1	1	1	1	1		1	1	0.5	1	1	1
CPAR2_107020OE	1	1	2	2	2	2		1	1	0.5	1	2	1		0.5	1	1	1	1	1
CPAR2_107240OE	2	2	2	2	2	2		0.5	0.5	0.5	1	1	1		1	1	1	1	1	1
CPAR2_108840OE	2	2	2	2	2	2		0.5	0.5	0.5	1	1	1		1	1	0.5	1	1	0.5
CPAR2_109520OE	1	2	2	2	2	2		1	1	1	1	1	1		0.5	1	1	0.5	1	1
CPAR2_200040OE	2	2	1	2	2	2		1	1	1	1	1	1		1	1	1	1	1	1
CPAR2_200390OE	2	1	2	2	2	2		1	1	1	2	2	2		1	1	1	1	2	1
CPAR2_201920OE	2	2	2	4	2	4		1	1	1	2	1	1		1	1	1	2	1	1
CPAR2_204840OE	2	2	2	4	4	2		1	1	1	1	2	1		1	1	1	2	1	2
CPAR2_205060OE	2	2	2	2	2	4		1	1	1	2	2	1		1	2	1	1	2	2
CPAR2_208600OE	2	2	2	2	2	4		1	1	1	2	1	1		1	1	1	2	2	1
CPAR2_209240OE	2	2	1	2	4	2		1	1	1	1	2	2		1	1	1	2	2	1
CPAR2_209520OE	2	2	2	2	2	2		1	1	1	2	2	2		1	1	1	1	2	2
CPAR2_300080OE	2	2	2	2	2	2		1	1	1	2	2	2		1	1	1	2	2	2
CPAR2_301360OE	2	1	2	2	2	2		1	1	1	2	2	2		1	1	1	2	1	1
CPAR2_302400OE	2	2	2	2	2	2		1	1	1	2	2	2		1	1	1	2	2	2
	MIC Anidulafungin (µg/mL)							MIC Caspofungin (µg/mL)							MIC Micafungin (µg/mL)
	24 h			48 h				24 h			48 h				24 h			48 h
Replicates	1	2	3	1	2	3		1	2	3	1	2	3		1	2	3	1	2	3
Strains
C. krusei	0.125	0.125	0.0625	0.125	0.125	0.0625		0.5	0.5	0.25	0.5	0.5	0.5		0.25	0.25	0.125	0.25	0.25	0.125
CPRI	1	1	1	2	1	2		1	1	1	2	2	1		2	1	1	2	2	1
mCherryOE	1	1	1	2	2	2		1	1	1	2	1	1		2	2	2	2	2	2
CLIB214	1	1	1	2	2	1		1	1	1	2	1	2		2	2	2	2	2	2
CPAR2_303240OE	1	1	1	1	2	1		1	1	1	2	1	1		1	1	1	1	1	1
CPAR2_303730OE	1	1	1	2	2	1		1	1	1	1	1	1		1	1	1	1	1	1
CPAR2_400270OE	1	1	2	1	2	2		1	1	1	1	1	1		1	0.5	1	1	1	1
CPAR2_406400OE	1	1	1	2	2	1		1	1	1	1	1	1		1	1	1	1	1	1
CPAR2_500180OE	1	1	1	2	1	1		1	1	1	1	1	1		1	1	1	1	1	1
CPAR2_500360OE	1	2	2	1	2	2		1	2	1	1	2	1		1	1	2	1	1	2
CPAR2_501400OE	1	1	1	2	2	1		1	1	1	1	1	1		1	1	1	1	1	1
CPAR2_503290OE	1	1	1	2	1	1		1	1	1	1	1	1		1	1	0.5	1	1	1
CPAR2_503760OE	1	2	1	1	2	2		1	1	1	2	2	2		1	1	1	1	1	1
CPAR2_602370OE	1	1	1	2	2	2		1	1	1	2	2	2		1	1	1	1	1	1
CPAR2_602820OE	2	2	1	2	2	2		1	2	1	2	2	2		1	1	1	1	1	1
CPAR2_602840OE	2	2	1	2	2	2		1	1	1	2	1	1		1	1	1	1	1	1
CPAR2_700550OE	1	1	2	2	2	2		1	1	1	2	2	1		1	2	1	2	2	1
CPAR2_703840OE	2	2	2	2	2	2		1	2	1	2	2	1		1	1	1	1	1	1
CPAR2_804030OE	1	1	1	2	2	2		1	1	1	1	2	1		1	1	1	1	1	1
CPAR2_805930OE	1	1	1	2	2	2		1	1	1	1	2	1		1	2	2	1	2	2
CPAR2_806950OE	1	2	2	2	2	2		1	1	1	2	2	1		2	2	2	2	2	2
