# Supplementary material for: A Candida parapsilosis Overexpression Collection Reveals Genes Required for Pathogenesis
Source: J Fungi (Basel). 2021 Jan 29;7(2):97. doi: 10.3390/jof7020097 (PMC7911391; doi:10.3390/jof7020097)
Supplement: Supplementary file 1 [file jof-07-00097-s001.zip › Table_S6.xlsx]

## Sheet: Munka1
Table S6. Summarized results of the OE mutant collection analysis.
Mutant strain	Ortholog name	Ortholog function	Former study contains C. parapasilosis KO mutants	Phenotype in this study	Parallel KO/OE mutant related phenotype (Cp-C. parapsilosis; Ca-C. albicans; Sc-Saccharomyces cerevisiae)	OE and KO phenotype comparison according to Prelich [47] (OE/KO)
CPAR2_107240OE	CaKTR4/MNT4	KTR4/MNT4, verified in Ca, mannosyltransferase, induced during cell wall regeneration [24].	-	more virulent in G. mellonella larvae	-	-
CPAR2_108840OE	ScSPS1	SPS1, verified in Sc, protein serine/threonine kinase, efficient spore packaging [8].	[3]	more efficiently phagocytosed	sensitive to SDS (Cp, KO)	-
CPAR2_109520OE	CaTUP1	TUP1, verified in Ca, transcriptional corepressor, represses filamentous growth [9].	[2]	reduced stress tolerance; more efficiently phagocytosed; more virulent in G. mellonella larvae; aleterd virulence in M. musculus	reduced stress tolerance (Cp, KO); abnormal colony morphology and increased filamentous growth, reduced invasion caapcity in in vitro host-pathogen interaction (Ca, KO)	similar phenotypes (-/-)
CPAR2_200040OE	-	Uncharacterized, unknown function.	[3]	reduced stress tolerance; more efficiently phagocytosed	resistant to CFW (Cp, KO)	opposite phenotypes (+/-)
CPAR2_302400OE	ScMGT1	MGT1, verified in Sc, DNA repair methyltransferase [15].	[3]	reduced stress tolerance; reduced biofilm formation; less virulent in G. mellonella larvae (no melanizitaion); aleterd virulence in M. musculus	increased growth in competitive fitness analysis (Sc, KO); decreased adhesion (Cp, KO)	slightly/closely similar phenotypes (-/-)
CPAR2_406400OE	ScRPA12	RPA12, verified in Sc, RNA polymerase I subunit A12.2 [32].	-	less efficiently phagocytosed	cell size homeostasis (Ca)	-
CPAR2_500180OE	ScKIN3	KIN3, verified in Sc, nonessential serine/threonine protein kinase; possible role in DNA damage response [18].	[3]	less efficiently phagocytosed	susceptible to CR and caffeine (Cp, KO); increased cell size and decreased resistance to caspofungin (Ca, KO); reduction in vegetative growth, abnormal cellular morphology and cell cycle (Sc, OE)	-
CPAR2_602820OE	CaFCA1	FCA1, verified in Ca, cytosine deaminase, enzyme of pyrimidine salvage [20].	[3]	more virulent in G. mellonella larvae	mild and strong defects in growth on minimal media at 30 and 37 °C (Cp, KO)	-
Ca-Candida albicans, Cp-Candida parapsilosis, Sc-Saccharomyces cerevisiae
